# Supplementary material for: Predicting the therapeutic role and potential mechanisms of Indole-3-acetic acid in diminished ovarian reserve based on network pharmacology and molecular docking
Source: Hereditas. 2024 Nov 21;161:47. doi: 10.1186/s41065-024-00348-6 (PMC11580193; doi:10.1186/s41065-024-00348-6)
Supplement: Supplementary file 2 — Supplementary Material 2. [file 41065_2024_348_MOESM2_ESM.xlsx]

## Sheet: Sheet1
IAA targets
CCBL1
RXRG
TNF
C1QTNF1
ITGB3
PNPLA2
SERPINF2
S100A8
ACE
COL1A1
WDR77
PAWR
ABCG1
PLA2G2E
AGTR1
IL13
ANG
RXFP4
EIF2AK1
AGTRAP
ALOX5AP
AGTR2
NR1D1
ABHD5
S100A9
SKP1
RXRA
ACTN2
NR1H3
FOXA1
AGT
ITGAV
TCF3
ZNF536
NOTCH1
RARA
VDR
RXRB
APOA2
PTGS1
OSBPL8
STX3
MAS1
PLA2G1B
NR1H2
DNAJA3
RFK
ADIPOQ
FABP3
PPARG
IL1B
PTGS2
ADRB2
OXER1
BMP6
PTPN2
NMUR2
REN
ABCA1
PPARA
EGFR
RIDA
CA2
BCHE
PPIA
AKR1B1
PRDX5
CMA1
CA1
CDK2
MAOB
CHEK1
KDR
MIF
KYAT1
FABP4
F10
GATM
CASP7
PTPN1
ALB
CTSK
F2
BCAT2
SRC
NOS3
HSP90AA1
MMP8
TYMP
LCN2
FGFR1
MAPK14
AKR1C3
HSD11B1
PDE4B
DHFR
PRKACA
CTSB
TTR
PLA2G2A
CCNA2
PAH
CES1
FABP5
ADH5
METAP2
EPHB4
HMGCR
AMD1
YARS1
GSK3B
ARG1
C8G
PDPK1
CYP2C9
EPHX2
BAG1
HPN
SOD2
CBR1
PDE4D
PARP1
SULT2A1
CTNNA1
DCK
NQO1
MAPK10
PADI4
LCK
SETD7
MET
MMP3
AKR1C2
PCK1
SHBG
ERBB4
OAT
PDE5A
PGF
HDAC8
ADAM17
HSD17B1
MMP13
TEK
CSK
IGF1R
CBS
RHEB
MTHFD1
CDK5R1
GSTP1
NR3C2
APEX1
CHRM5
CTSD
TRIM24
HSD17B10
NFKB1
GUSB
CDC25B
TOP1
CHRM4
CPT1B
HTR7
HDAC11
SLC2A1
CHRM1
CSNK2B
PTPN7
ADAM10
MDM4
TOP2A
ADRB1
C5AR1
PSMB1
PIN1
TDP1
NR1I2
RORB
NOX1
LNPEP
BMP2K
SLC6A5
NFE2L2
AAK1
GABRA1
DUSP3
CLK4
KLF5
LGALS3
ITK
ADORA2B
TLR8
ATG4B
ABL1
ERAP1
HTR2C
THRA
SERPINE1
CDK5
DPP9
CDC25C
F13A1
CHRNB4
CFTR
FPR2
MME
ABCC1
TNIK
HDAC10
KDM1A
HIF1A
HDAC7
MAP3K11
TACR2
HDAC3
GRB2
HDAC2
STING1
CYP3A4
KCNK9
AXL
KDM6B
HRH3
HTR3A
CAPN1
GBA2
BLM
PRMT6
PKN2
RPS6KA5
NTRK3
CDC25A
TDO2
HCAR2
PARP2
NOTUM
CAPN2
PLK1
KDM2A
PHF8
EGLN1
CSNK2A1
CPA3
SLC6A2
EGLN3
TDP2
TYMS
PSEN2
PAM
FDPS
CA12
CA9
HSPA1A
AKR1A1
KDM7A
CA7
CA6
CA14
CA5B
CA5A
SRD5A2
CA4
HCAR3
DAO
CA13
GRK2
MAOA
SLC16A3
CAD
PPARD
HTR2B
HTR1B
HTR1D
HTR2A
SLC6A4
SLC6A3
MPO
HTR6
CPA1
CA3
GRIN1
KMO
KDM4E
PLEC
KDM3A
KDM5C
PTPRC
KDM4A
KDM4C
PARP10
RNPEP
SLC16A1
ICMT
PIM3
TAS1R3
ALPL
CHRNA7
MMP12
EDNRB
PYGL
PYGM
DDO
CHRNA4
DYRK1A
SORT1
SLC22A6
ACE2
KDM4D
CSNK2A2
PDE9A
HTR1A
GPR35
FUCA1
THRB
KDM4B
KDM5B
Cckbr
Cckar
ECE1
HTR1E
BRS3
HTR5A
CES2
GHSR
GALR3
DRD5
PRKCE
ALOX15
HTR1F
TAAR1
ACHE
PPO2
MMP2
PRKCB
FOLH1
HDAC6
CLK1
PIM1
DRD1
HDAC1
MMP7
PTPN22
ANPEP
AHR
CASP9
MC5R
HRH1
PTGDR2
Grin2b
GSK3A
MCL1
TACR3
CTDSP1
PRKCG
Alox5
TACR1
BCL2A1
Pdgfrb
RIPK2
ATP4A
PTGDR
CTSG
KIF11
DRD2
Adra2c
EDNRA
ADRA2B
PTGES
HDAC4
FLT4
HRH2
S1PR1
CHRFAM7A
NR2E3
AKT1
MC3R
DNMT1
UTS2R
RAC1
PTGIR
CACNA1H
Sigmar1
ICAM1
S1PR2
OPRD1
MDM2
AKT3
NR2F2
LTA4H
CYP1A2
MC4R
CYP2C19
ROCK2
MC1R
CYP2D6
SIRT2
APOBEC3G
RET
MTNR1B
ABCG2
RORA
OPRM1
MMP1
SIRT1
DRD4
HCRTR1
MAPK9
APOBEC3A
PTGER2
GRIA2
TUBA1A
PRKCD
TLR9
