# Supplementary material for: Predicting the therapeutic role and potential mechanisms of Indole-3-acetic acid in diminished ovarian reserve based on network pharmacology and molecular docking
Source: Hereditas. 2024 Nov 21;161:47. doi: 10.1186/s41065-024-00348-6 (PMC11580193; doi:10.1186/s41065-024-00348-6)
Supplement: Supplementary file 3 — Supplementary Material 3. [file 41065_2024_348_MOESM3_ESM.xlsx]

## Sheet: Sheet1
DOR gene targets
AKR1C3
HSD17B1
HSD3B1
CYP3A4
BRCA1
BRCA2
TP53
ATM
FSHR
CDH1
PTEN
MSH2
MSH6
FMR1
PIK3CA
BMP15
ERBB2
CTNNB1
WT1
AKT1
KRAS
EGFR
MLH1
AR
MRE11
FOXL2
NR5A1
H19
RAD50
BLM
APC
CDKN2A
RET
KIT
PRKN
GDF9
PTCH1
AMH
CDKN1B
BRAF
WRN
CYP19A1
RECQL4
HNF1B
MIR21
MT-CYB
NTRK1
PVT1
TSC2
MIR145
BMPR1A
FANCG
PDGFRA
ESR1
FIGLA
MIR125A
LHCGR
TSHR
GAS5
XIST
MALAT1
MUTYH
VEGFA
MIR30A
MSH4
ESR2
TNF
MIR221
NF1
MIR214
MEG3
GALT
RAD51
EXT1
SMARCB1
MIR34C
TSC1
TP63
AFP
EXT2
MIR140
MIR143
FRAXA
GNRH1
IL6
FLCN
CYP17A1
MIR142
BNC1
INS
STK11
MIRLET7D
HNF1A
CDKN2B
CCAT1
MRPS22
HFM1
LINC-ROR
MIR224
AARS2
HRAS
IGF1
CDKN2B-AS1
MCM8
MIR494
POLG
BCL2
NEAT1
BMP6
INHA
MIR335
RECK
SNHG16
THBS1
CARS2
MIR127
HIF1A
ABCB1
MMP2
MTOR
JAK2
TERT
CGA
LEP
MYC
H1-3
LARS2
PRL
KRT7
STAT3
PARP1
MUC1
MAPK1
TGFB1
CASP3
PRLR
MMP9
BAX
SMAD4
FASLG
NOS3
CXCL8
EGF
GNRHR
EPCAM
PTGS2
IL2
FAS
FGFR2
CDKN1A
TWNK
ALB
VIM
SERPINE1
CASP8
AMHR2
MIR199A1
RECQL
JUN
LMNA
MIR27A
CDK4
CCND1
IGF2
IFNG
IL10
PPARG
EDN1
INSR
CSF3
HSD17B4
BCL2L1
MDM2
SHBG
CD44
CALB2
IL1B
FGF2
CRP
GATA4
FBXW7
BDNF-AS
GPC3
TGFBR2
CXCL12
KRT20
IGFBP3
MAPK3
VHL
MIR23A
CEACAM5
TLR4
MIR17
CCL2
GNAS
SRC
RHOA
IL1A
FSHB
MIRLET7B
MMP1
CLPB
TG
CAV1
SMAD7
FLT1
PLAUR
PHB1
GSTP1
CXCR4
KISS1
TIMP1
CASP9
SOD2-OT1
NFKB1
TGFA
FOXO3
IGF1R
NR0B1
POMC
IL18
ADIPOQ
FN1
IFI27
IL4
MIR34A
SERPINA3
ANXA5
STON1-GTF2A1L
KRT5
APOE
CSF1
EP300
SPP1
MAPK8
GH1
MAP2K1
SIRT6
MITF
XIAP
IL13
CYCS
CGB5
HLA-G
SMAD3
H2AC18
TOP1
TGFB2
PDGFRB
TP73
KITLG
MAPK14
PIK3R1
MMP3
MIR193A
CXCL1
IGFBP1
PTGS1
HGF
NOTCH1
CERNA3
MCL1
GAPDH
RPS6KB1
MIR22
FBLN1
PLCG1
SPARC
IL17A
MMP7
BDNF
FGFR3
BMPR1B
SMAD5-AS1
ALOX5
CDH2
IFNA1
LINC01672
PCNA
NOTCH3
EDNRA
TMX2-CTNND1
KRT8
KRT18
TYMP
SPINK1
MAPK10
LGALS3
STAT1
NRAS
SNAI1
SIRT1
CSF2
VEGFC
IRS1
ANGPT2
ESRRB
HSPD1
E2F1
WNT5A
TYMS
CCN2
GSK3B
CTSD
FGF7
SMAD2
B2M
NME1
HSPA4
TWIST1
IGFBP5
HSP90AA1
IL3
MTHFR
TGFBR1
SYP
PECAM1
SERPINB5
SOD2
DNMT3A
HULC
TUBB
F2R
ABL1
ALDH1A1
NCAM1
MME
GHRL
TGM2
CTLA4
CCL11
TKT
PTK2B
HMGA2
SHC1
CEACAM3
SLPI
PPARA
CD40
MUC5AC
DCN
LIF
HMGB1
JAK1
DPP4
TXN
JUP
CD86
KLK3
JAG1
NOS2
TEK
TGFB3
BMP2
TFRC
FSCN1
CYB5A
LGR6
RARA
MEN1
LOX
NFKBIA
LPAR2
FASN
CD34
HSPA1A
PDGFB
PRKAR1A
ENG
IL6R
ACTB
EPO
CUL1
SDHB
MMP13
ANGPT1
CCR6
FGF1
ENO2
PTPN1
IDO1
CCR7
CD59
CDH5
HP
INHBB
FANCL
MIR196A1
AMBP
HNF4A
SOD1
KRT19
NKX2-1
EIF2AK3
LPAR1
MAPT
SLC31A1
CYP21A2
CTSB
CRH
KRT4
LDHA
NF2
GHR
CCL5
GRP
CDH3
GREM1
IDH1
PDE11A
ICOSLG
IL11
PRORP
MIF
REN
THY1
CA9
FKBP5
CHGA
MIR483
ICAM1
SST
APP
FURIN
CFTR
SQSTM1
RBP1
POLG2
MKI67
KRT14
NRIP1
RMRP
ARNT
CD4
NPM1
LEPR
IL2RA
LINC02605
BGLAP
ACE
TERC
SNCA
E2F4
YAP1
COL2A1
XK
MSN
CALCA
FGF3
MIR373
NOTCH4
GRIN2B
FLT4
NTRK2
CDK7
TTN
SERPINA1
PCA3
RMND1
DMC1
HOTTIP
KISS1R
CASP10
HMOX1
NR3C1
PWAR1
EMSLR
FOXO1
U2AF1
PRKCD
HLA-DRB1
NFE2L2
MIR320A
PGR-AS1
KEAP1
F2
CD36
HLA-DQB1
INSL3
MIR133B
SERPINC1
DES
MIR7-3HG
SDHD
CD8A
AHR
DSP
OXT
MPO
DANCR
MIR106A
POSTN
SLC6A3
LHB
CXCL10
SOCS3
THBD
BMPR2
TRC-GCA24-1
LIG4
CHI3L1
GHRH
MIR486-1
JAK3
GAST
IL1RN
LRRK2
TLR2
SERPINA6
MECP2
KL
RETN
TH
SUFU
TPO
CXCR2
LOC110806263
SRD5A1
WNT7A
BAP1
AGER
TNFSF11
RASGRP1
SDC1
SCARNA5
COX5A
KARS1
GFAP
RBP4
SLC6A4
SNORD15A
S100B
XDH
KNG1
SIRT3
NSF
RAG1
KCNQ1OT1
OTUB1
MT-ATP6
PLEC
SHOX
SPIN1
TFAM
CHKA
AGTR1
F3
FHIT
DDX4
MMP8
PDGFA
XPO1
UBC
WNT1
MIR15A
IFNB1
RTEL1
KRT10
MIR484
CXCL9
CDC73
HNF1A-AS1
MIR451A
PNPLA6
MIR423
ITGA2B
NPPA
MEG8
GGT1
PPARGC1A
AIFM1
HMGCR
OPRM1
ATP1A3
PON1
HCRT
PAX7
DPYD
ADA
HTR2A
ABCA1
TF
NES
CCR2
GSTA1
TAC3
IL1R1
MUC5B
KASH5
COL1A1
SNHG14
DARS2
SLC2A4
IL6ST
LAMA2
ADORA2A
PYY
VIP
CAT
GCG
FLNA
HSD11B1
ATG7
JARID2
S100A1
MYOG
PGF
APOA1
DNM1L
RARS1
TTR
NPR3
DNAH8
APOB
TGIF1
RUNX2
CCR5
SELP
AGK
TNFRSF1B
PLAT
ACTC1
GSR
CHKB-CPT1B
TLR3
HLA-B
CCK
SIGMAR1
CCL18
NR1I2
PI3
PTH1R
MT-CO3
DLEU2
ADM
ARG1
SERPINA7
DPP9
IL5
RBL2
GAS6
CGB3
PAPPA-AS1
C3
PCSK1
NPY
S100A4
TTN-AS1
IKBKG
TRH
TLR9
PRKAB1
RNU4ATAC
GLUD1
CYP2C9
SELL
NPPB
PAX6
CYP2D6
TNFRSF11B
MACF1
MB
HFE
MT-TK
RNU6-1
LIN28B
MIR338
MYOD1
TBXA2R
BCL6
PSEN1
BRD2
OPRD1
TP53INP2
SLCO2A1
FOXP3
CXXC5
SERPINF1
EIF4ENIF1
PNPLA2
ARTN
SOCS2
POF1B
MFN2
FSTL3
DIAPH2
AGRP
F9
FDPS
FES
FOXC1
ABO
IGF2R
RBM12
EIF2B3
GGPS1
EIF2B4
BOK
OVCAS1
TOPAZ1
EIF2B5
MSH5
MCM9
STAG3
NOBOX
XRCC2
SPIDR
SOHLH1
ERCC6
SYCE1
RRAS2
OPCML
NUP107
EIF2B1
FANCM	disgent
C14orf39
EIF2B2
PALB2
ZSWIM7
RAD51D
PSMC3IP
RAD51C
PCOS1
HSF2BP
FLJ22792
VWM3
POF20
MER3
GGPPS1
VWM4
ODG1
POF6
BCL2L9
NEDSDV
C3orf77
BPES
C3orf5
CLOVE
CACH
TP73L
POF14
POF13
KIAA1270
MCMDC1
PARK2
POF8
POF5
FANCU
KIAA0146
FTZF1
NOHLH
CKN2
POF12
TC21
NUP84
EIF2BA
FANCD1
KIAA1596
SIX6OS1
ODG8
VWM2
CWS6
POF16
FANCN
UVO
SWS1
RAD51L3
NGL
TBPIP
PSCP
FANCO
PCO1
CCDC155
POF10
POF19
GDF9B
DIA
SPGF2
POF9
MDHLO
EVR7
BPES1
COXPD5
MCAP
CLE
KET
SPGF74
MTALARS
ODG4
PDJ
SPGF61
SPGF50
ODG9
FTZ1
TEB2
COFS1
SPGF15
NS12
NPHS11
VWM1
BROVCA2
SPGF28
SPGF52
PNCA3
LCAM
SPGF71
BROVCA4
NEU
GT198
BROVCA1
BROVCA3
PCO
SPGF88
ODG2
POF2B
POF2A
POF1
PFRK
ODG7
MCM
VWM5
EEC3
COXPD8
POF17
SF1
ODG5
CSB
ODG6
GLM3
POF15
POF18
BROVCA5
ECAD
ODG10
HER2
HOP2
PNCA4
POF22
POF4
POF3
MCMTC
SHFM4
LKENP
AD4BP
SPGF32
ARMD5
PNCA2
BCDS1
VSCN2
ODG3
FANCS
GAMOS7
CWS5
LMS
POF7
UVSS1
CLAPO
RHS
SRXY3
POF11
CCM4
OFC8
SPGF8
SRXX4
