# Supplementary material for: Predicting the therapeutic role and potential mechanisms of Indole-3-acetic acid in diminished ovarian reserve based on network pharmacology and molecular docking
Source: Hereditas. 2024 Nov 21;161:47. doi: 10.1186/s41065-024-00348-6 (PMC11580193; doi:10.1186/s41065-024-00348-6)
Supplement: Supplementary file 4 — Supplementary Material 4. [file 41065_2024_348_MOESM4_ESM.xlsx]

## Sheet: Sheet1
Serial No.	Common gene name	Degree	Betweenness	Closeness
1	TNF	69	702.533	0.834951
2	ALB	67	659.652	0.819048
3	AKT1	61	401.44	0.774775
4	IL1B	58	313.727	0.754386
5	EGFR	56	484.896	0.735043
6	HIF1A	52	207.448	0.716667
7	PTGS2	48	221.82	0.693548
8	PPARG	47	167.541	0.688
9	NFKB1	46	96.5068	0.68254
10	SRC	44	262.989	0.666667
11	ICAM1	44	112.256	0.666667
12	HSP90AA1	42	364.809	0.651515
13	MMP2	41	75.7919	0.646617
14	SERPINE1	39	107.278	0.632353
15	SIRT1	38	113.026	0.641791
16	ACE	35	95.6598	0.618705
17	GSK3B	32	25.6356	0.614286
18	NOS3	32	44.8606	0.601399
19	NFE2L2	31	33.4483	0.605634
20	PPARA	31	42.6925	0.597222
21	ADIPOQ	31	55.2171	0.589041
22	MPO	31	44.7744	0.585034
23	REN	30	38.6058	0.589041
24	PARP1	30	197.234	0.601399
25	NOTCH1	29	133.568	0.589041
26	IGF1R	29	28.744	0.601399
27	MAPK14	29	190.676	0.597222
28	CTSB	28	30.8467	0.581081
29	CASP9	28	15.2529	0.589041
30	LGALS3	25	28.1471	0.577181
31	HMGCR	25	154.04	0.565789
32	IL13	24	15.3878	0.562091
33	MMP3	24	12.5238	0.558442
34	CYP3A4	24	110.565	0.565789
35	AGTR1	23	56.9388	0.554839
36	MMP1	23	15.8128	0.562091
37	MCL1	23	8.7791	0.573333
38	MDM2	22	7.26527	0.565789
39	ABL1	22	34.1275	0.569536
40	SOD2	22	9.97891	0.562091
41	MMP7	21	9.05137	0.551282
42	COL1A1	20	71.4177	0.544304
43	ARG1	19	7.99697	0.534161
44	MMP13	18	1.84356	0.534161
45	PTPN1	18	6.98745	0.547771
46	ABCA1	18	75.7081	0.5375
47	CTSD	17	12.0132	0.534161
48	PGF	15	42.025	0.52439
49	F2	15	12.3894	0.521212
50	CYP2C9	15	23.1588	0.530864
51	MIF	15	3.87652	0.530864
52	TTR	15	13.4195	0.534161
53	TLR9	14	1.28563	0.52439
54	PTGS1	14	19.3842	0.527607
55	RARA	14	3.90725	0.52439
56	GSTP1	13	18.5289	0.530864
57	MME	13	15.6516	0.518072
58	PRKCD	13	1.38362	0.52439
59	EDNRA	12	3.00624	0.511905
60	CYP2D6	12	27.598	0.508876
61	NR1I2	12	45.1266	0.521212
62	MMP8	11	0.955696	0.502924
63	TEK	11	0.622616	0.51497
64	OPRM1	11	15.1054	0.51497
65	FLT4	10	1.94128	0.51497
66	RET	10	2.98625	0.518072
67	SLC6A4	10	15.414	0.5
68	CFTR	9	6.29534	0.51497
69	TYMS	9	25.4953	0.494253
70	SHBG	9	7.31639	0.5
71	PNPLA2	9	0.787362	0.508876
72	SLC6A3	8	11.7911	0.491429
73	HSD11B1	8	7.70878	0.5
74	CA9	7	0.622559	0.5
75	OPRD1	7	4.96544	0.464865
76	HSD17B1	6	4.67663	0.477778
77	AKR1C3	6	4.62535	0.485876
78	HTR2A	6	3.88959	0.450262
79	TOP1	6	14.9465	0.464865
80	HSPA1A	5	0.164983	0.488636
81	PLEC	4	0	0.483146
82	TYMP	3	1.4342	0.417476
83	BMP6	2	0	0.38565
84	BLM	2	0	0.378855
85	AHR	2	0	0.40566
86	FDPS	2	0	0.373913
87	DUSP16	1	0	0.375546
