# Supplementary material for: Predicting the therapeutic role and potential mechanisms of Indole-3-acetic acid in diminished ovarian reserve based on network pharmacology and molecular docking
Source: Hereditas. 2024 Nov 21;161:47. doi: 10.1186/s41065-024-00348-6 (PMC11580193; doi:10.1186/s41065-024-00348-6)
Supplement: Supplementary file 5 — Supplementary Material 5. [file 41065_2024_348_MOESM5_ESM.xlsx]

## Sheet: Cluster 1
Category	Term	Count	%	PValue	Genes	List Total	Pop Hits	Pop Total	Fold Enrichment	Bonferroni	Benjamini	FDR
KEGG_PATHWAY	hsa04933:AGE-RAGE signaling pathway in diabetic complications	9	40.9091	4.34269e-11	COL1A1, IL1B, MMP2, SERPINE1, AGTR1, AKT1, TNF, NFKB1, ICAM1	22	100	8644	35.3618	7.72997e-09	7.72998e-09	5.64549e-09
KEGG_PATHWAY	hsa05417:Lipid and atherosclerosis	9	40.9091	1.98174e-08	ABCA1, MMP1, IL1B, MMP3, AKT1, PPARG, TNF, NFKB1, ICAM1	22	215	8644	16.4474	3.5275e-06	1.76375e-06	1.28813e-06
KEGG_PATHWAY	hsa04657:IL-17 signaling pathway	7	31.8182	6.69805e-08	MMP13, MMP1, IL1B, MMP3, IL13, TNF, NFKB1	22	94	8644	29.2592	1.19225e-05	3.97418e-06	2.90249e-06
KEGG_PATHWAY	hsa05142:Chagas disease	6	27.2727	3.63092e-06	ACE, IL1B, SERPINE1, AKT1, TNF, NFKB1	22	102	8644	23.1123	0.000646096	0.000161576	0.000118005
KEGG_PATHWAY	hsa04668:TNF signaling pathway	6	27.2727	6.2814e-06	IL1B, MMP3, AKT1, TNF, NFKB1, ICAM1	22	114	8644	20.6794	0.00111747	0.000223618	0.000163316
KEGG_PATHWAY	hsa04926:Relaxin signaling pathway	6	27.2727	1.15053e-05	COL1A1, MMP13, MMP1, MMP2, AKT1, NFKB1	22	129	8644	18.2748	0.00204586	0.000341324	0.000249282
KEGG_PATHWAY	hsa05171:Coronavirus disease - COVID-19	7	31.8182	1.35597e-05	ACE, MMP1, IL1B, MMP3, AGTR1, TNF, NFKB1	22	232	8644	11.855	0.00241074	0.000344805	0.000251824
KEGG_PATHWAY	hsa05418:Fluid shear stress and atherosclerosis	6	27.2727	1.6548e-05	IL1B, MMP2, AKT1, TNF, NFKB1, ICAM1	22	139	8644	16.9601	0.00294124	0.000368194	0.000268906
KEGG_PATHWAY	hsa04932:Non-alcoholic fatty liver disease	6	27.2727	2.8042e-05	IL1B, ADIPOQ, AKT1, PPARG, TNF, NFKB1	22	155	8644	15.2094	0.00497911	0.000554609	0.000405051
KEGG_PATHWAY	hsa05323:Rheumatoid arthritis	5	22.7273	6.53269e-05	MMP1, IL1B, MMP3, TNF, ICAM1	22	93	8644	21.1241	0.0115612	0.00116282	0.00084925
KEGG_PATHWAY	hsa05415:Diabetic cardiomyopathy	6	27.2727	0.00010183	COL1A1, ACE, MMP2, AGTR1, AKT1, NFKB1	22	203	8644	11.6131	0.0179633	0.00164779	0.00120344
KEGG_PATHWAY	hsa05200:Pathways in cancer	8	36.3636	0.000173041	MMP1, MMP2, IL13, AGTR1, ABL1, AKT1, PPARG, NFKB1	22	531	8644	5.91953	0.0303344	0.00256678	0.00187461
KEGG_PATHWAY	hsa04380:Osteoclast differentiation	5	22.7273	0.000277062	IL1B, AKT1, PPARG, TNF, NFKB1	22	135	8644	14.5522	0.0481272	0.00379362	0.00277062
KEGG_PATHWAY	hsa04936:Alcoholic liver disease	5	22.7273	0.000336168	IL1B, ADIPOQ, AKT1, TNF, NFKB1	22	142	8644	13.8348	0.0580922	0.00427413	0.00312156
KEGG_PATHWAY	hsa05321:Inflammatory bowel disease	4	18.1818	0.000490014	IL1B, IL13, TNF, NFKB1	22	65	8644	24.179	0.0835464	0.00581483	0.00424679
KEGG_PATHWAY	hsa04920:Adipocytokine signaling pathway	4	18.1818	0.000584109	ADIPOQ, AKT1, TNF, NFKB1	22	69	8644	22.7773	0.0987763	0.00649821	0.00474588
KEGG_PATHWAY	hsa05164:Influenza A	5	22.7273	0.000680177	IL1B, AKT1, TNF, NFKB1, ICAM1	22	171	8644	11.4886	0.114066	0.00712186	0.00520136
KEGG_PATHWAY	hsa04211:Longevity regulating pathway	4	18.1818	0.00122712	ADIPOQ, AKT1, PPARG, NFKB1	22	89	8644	17.6588	0.196326	0.0121348	0.00886253
KEGG_PATHWAY	hsa05166:Human T-cell leukemia virus 1 infection	5	22.7273	0.00179688	MMP7, AKT1, TNF, NFKB1, ICAM1	22	222	8644	8.8493	0.273948	0.0155522	0.0113583
KEGG_PATHWAY	hsa05146:Amoebiasis	4	18.1818	0.00181803	COL1A1, IL1B, TNF, NFKB1	22	102	8644	15.4082	0.27668	0.0155522	0.0113583
KEGG_PATHWAY	hsa04625:C-type lectin receptor signaling pathway	4	18.1818	0.00192218	IL1B, AKT1, TNF, NFKB1	22	104	8644	15.1119	0.289991	0.0155522	0.0113583
KEGG_PATHWAY	hsa04064:NF-kappa B signaling pathway	4	18.1818	0.00192218	IL1B, TNF, NFKB1, ICAM1	22	104	8644	15.1119	0.289991	0.0155522	0.0113583
KEGG_PATHWAY	hsa04620:Toll-like receptor signaling pathway	4	18.1818	0.00214153	IL1B, AKT1, TNF, NFKB1	22	108	8644	14.5522	0.317233	0.015883	0.0116
KEGG_PATHWAY	hsa04931:Insulin resistance	4	18.1818	0.00214153	PTPN1, AKT1, TNF, NFKB1	22	108	8644	14.5522	0.317233	0.015883	0.0116
KEGG_PATHWAY	hsa01523:Antifolate resistance	3	13.6364	0.00234718	IL1B, TNF, NFKB1	22	30	8644	39.2909	0.341828	0.0167119	0.0122053
KEGG_PATHWAY	hsa05143:African trypanosomiasis	3	13.6364	0.00355702	IL1B, TNF, ICAM1	22	37	8644	31.8575	0.469682	0.0243519	0.0177851
KEGG_PATHWAY	hsa05135:Yersinia infection	4	18.1818	0.00420291	IL1B, AKT1, TNF, NFKB1	22	137	8644	11.4718	0.527489	0.0277081	0.0202362
KEGG_PATHWAY	hsa05144:Malaria	3	13.6364	0.00641948	IL1B, TNF, ICAM1	22	50	8644	23.5745	0.682206	0.0408096	0.0298047
KEGG_PATHWAY	hsa05134:Legionellosis	3	13.6364	0.00799985	IL1B, TNF, NFKB1	22	56	8644	21.0487	0.760619	0.0491025	0.0358614
KEGG_PATHWAY	hsa05152:Tuberculosis	4	18.1818	0.00896151	IL1B, AKT1, TNF, NFKB1	22	180	8644	8.73131	0.798575	0.0531716	0.0388332
KEGG_PATHWAY	hsa05202:Transcriptional misregulation in cancer	4	18.1818	0.0108375	MMP3, PPARG, MPO, NFKB1	22	193	8644	8.14319	0.856239	0.0608776	0.0444612
KEGG_PATHWAY	hsa05221:Acute myeloid leukemia	3	13.6364	0.0113028	AKT1, MPO, NFKB1	22	67	8644	17.5929	0.867788	0.0608776	0.0444612
KEGG_PATHWAY	hsa05130:Pathogenic Escherichia coli infection	4	18.1818	0.0116156	IL1B, ABL1, TNF, NFKB1	22	198	8644	7.93756	0.87503	0.0608776	0.0444612
KEGG_PATHWAY	hsa04664:Fc epsilon RI signaling pathway	3	13.6364	0.0116283	IL13, AKT1, TNF	22	68	8644	17.3342	0.875315	0.0608776	0.0444612
KEGG_PATHWAY	hsa05169:Epstein-Barr virus infection	4	18.1818	0.012261	AKT1, TNF, NFKB1, ICAM1	22	202	8644	7.78038	0.888747	0.0623559	0.0455408
KEGG_PATHWAY	hsa05205:Proteoglycans in cancer	4	18.1818	0.0127585	COL1A1, MMP2, AKT1, TNF	22	205	8644	7.66652	0.898289	0.0630835	0.0460722
KEGG_PATHWAY	hsa03320:PPAR signaling pathway	3	13.6364	0.0140216	MMP1, ADIPOQ, PPARG	22	75	8644	15.7164	0.919016	0.0656001	0.0479102
KEGG_PATHWAY	hsa05220:Chronic myeloid leukemia	3	13.6364	0.0143796	ABL1, AKT1, NFKB1	22	76	8644	15.5096	0.924086	0.0656001	0.0479102
KEGG_PATHWAY	hsa05133:Pertussis	3	13.6364	0.0143796	IL1B, TNF, NFKB1	22	76	8644	15.5096	0.924086	0.0656001	0.0479102
KEGG_PATHWAY	hsa05140:Leishmaniasis	3	13.6364	0.0147416	IL1B, TNF, NFKB1	22	77	8644	15.3081	0.928891	0.0656001	0.0479102
KEGG_PATHWAY	hsa05208:Chemical carcinogenesis - reactive oxygen species	4	18.1818	0.015988	PTPN1, ABL1, AKT1, NFKB1	22	223	8644	7.0477	0.943237	0.0693903	0.0506783
KEGG_PATHWAY	hsa05163:Human cytomegalovirus infection	4	18.1818	0.016373	IL1B, AKT1, TNF, NFKB1	22	225	8644	6.98505	0.947056	0.0693903	0.0506783
KEGG_PATHWAY	hsa05131:Shigellosis	4	18.1818	0.0209566	IL1B, AKT1, TNF, NFKB1	22	247	8644	6.3629	0.976946	0.0865939	0.0632427
KEGG_PATHWAY	hsa05132:Salmonella infection	4	18.1818	0.0214052	IL1B, AKT1, TNF, NFKB1	22	249	8644	6.31179	0.978752	0.0865939	0.0632427
KEGG_PATHWAY	hsa05215:Prostate cancer	3	13.6364	0.0227852	MMP3, AKT1, NFKB1	22	97	8644	12.1518	0.983472	0.0901279	0.0658238
KEGG_PATHWAY	hsa04066:HIF-1 signaling pathway	3	13.6364	0.028307	SERPINE1, AKT1, NFKB1	22	109	8644	10.814	0.993972	0.109536	0.079998
KEGG_PATHWAY	hsa05145:Toxoplasmosis	3	13.6364	0.0292752	AKT1, TNF, NFKB1	22	111	8644	10.6192	0.994952	0.110872	0.0809738
KEGG_PATHWAY	hsa04722:Neurotrophin signaling pathway	3	13.6364	0.0332794	ABL1, AKT1, NFKB1	22	119	8644	9.90527	0.997581	0.119631	0.0873708
KEGG_PATHWAY	hsa04660:T cell receptor signaling pathway	3	13.6364	0.0343127	AKT1, TNF, NFKB1	22	121	8644	9.74155	0.998001	0.119631	0.0873708
KEGG_PATHWAY	hsa04152:AMPK signaling pathway	3	13.6364	0.0343127	ADIPOQ, AKT1, PPARG	22	121	8644	9.74155	0.998001	0.119631	0.0873708
KEGG_PATHWAY	hsa04071:Sphingolipid signaling pathway	3	13.6364	0.0343127	AKT1, TNF, NFKB1	22	121	8644	9.74155	0.998001	0.119631	0.0873708
KEGG_PATHWAY	hsa04010:MAPK signaling pathway	4	18.1818	0.0349483	IL1B, AKT1, TNF, NFKB1	22	301	8644	5.22138	0.998222	0.119631	0.0873708
KEGG_PATHWAY	hsa04210:Apoptosis	3	13.6364	0.0424552	AKT1, TNF, NFKB1	22	136	8644	8.66711	0.999557	0.141128	0.103071
KEGG_PATHWAY	hsa05162:Measles	3	13.6364	0.0435915	IL1B, AKT1, NFKB1	22	138	8644	8.5415	0.999641	0.141128	0.103071
KEGG_PATHWAY	hsa04371:Apelin signaling pathway	3	13.6364	0.044164	SERPINE1, AGTR1, AKT1	22	139	8644	8.48005	0.999678	0.141128	0.103071
KEGG_PATHWAY	hsa05165:Human papillomavirus infection	4	18.1818	0.0443997	COL1A1, AKT1, TNF, NFKB1	22	331	8644	4.74815	0.999692	0.141128	0.103071
KEGG_PATHWAY	hsa04218:Cellular senescence	3	13.6364	0.0543208	SERPINE1, AKT1, NFKB1	22	156	8644	7.55594	0.999952	0.167186	0.122102
KEGG_PATHWAY	hsa04614:Renin-angiotensin system	2	9.09091	0.0544763	ACE, AGTR1	22	23	8644	34.166	0.999953	0.167186	0.122102
KEGG_PATHWAY	hsa05160:Hepatitis C	3	13.6364	0.0555665	AKT1, TNF, NFKB1	22	158	8644	7.4603	0.999962	0.167641	0.122435
KEGG_PATHWAY	hsa05161:Hepatitis B	3	13.6364	0.0580887	AKT1, TNF, NFKB1	22	162	8644	7.27609	0.999976	0.17233	0.125859
KEGG_PATHWAY	hsa05010:Alzheimer disease	4	18.1818	0.063938	IL1B, AKT1, TNF, NFKB1	22	384	8644	4.0928	0.999992	0.186573	0.136261
KEGG_PATHWAY	hsa05310:Asthma	2	9.09091	0.072753	IL13, TNF	22	31	8644	25.349	0.999999	0.208872	0.152547
KEGG_PATHWAY	hsa04621:NOD-like receptor signaling pathway	3	13.6364	0.0740333	IL1B, TNF, NFKB1	22	186	8644	6.33724	0.999999	0.209173	0.152767
KEGG_PATHWAY	hsa04613:Neutrophil extracellular trap formation	3	13.6364	0.077519	AKT1, MPO, NFKB1	22	191	8644	6.17135	0.999999	0.2156	0.15746
KEGG_PATHWAY	hsa05167:Kaposi sarcoma-associated herpesvirus infection	3	13.6364	0.0796358	AKT1, NFKB1, ICAM1	22	194	8644	6.07591	1	0.218079	0.159272
KEGG_PATHWAY	hsa05170:Human immunodeficiency virus 1 infection	3	13.6364	0.0927151	AKT1, TNF, NFKB1	22	212	8644	5.56003	1	0.25005	0.182621
KEGG_PATHWAY	hsa05219:Bladder cancer	2	9.09091	0.095126	MMP1, MMP2	22	41	8644	19.1663	1	0.252723	0.184573
KEGG_PATHWAY	hsa05332:Graft-versus-host disease	2	9.09091	0.0973348	IL1B, TNF	22	42	8644	18.71	1	0.254788	0.186081
KEGG_PATHWAY	hsa04940:Type I diabetes mellitus	2	9.09091	0.0995385	IL1B, TNF	22	43	8644	18.2748	1	0.25678	0.187536

## Sheet: Cluster 2
Category	Term	Count	%	PValue	Genes	List Total	Pop Hits	Pop Total	Fold Enrichment	Bonferroni	Benjamini	FDR
KEGG_PATHWAY	hsa05417:Lipid and atherosclerosis	8	40	2.08811e-07	CASP9, GSK3B, HSP90AA1, SRC, NOS3, MAPK14, SOD2, NFE2L2	20	215	8644	16.0819	3.44532e-05	3.44538e-05	2.38045e-05
KEGG_PATHWAY	hsa05200:Pathways in cancer	10	50	6.17718e-07	CASP9, GSK3B, HSP90AA1, NOTCH1, MDM2, PTGS2, HIF1A, EGFR, IGF1R, NFE2L2	20	531	8644	8.13936	0.000101918	5.09617e-05	3.52099e-05
KEGG_PATHWAY	hsa05215:Prostate cancer	6	30	1.64691e-06	CASP9, GSK3B, HSP90AA1, MDM2, EGFR, IGF1R	20	97	8644	26.734	0.000271703	7.149e-05	4.93931e-05
KEGG_PATHWAY	hsa01522:Endocrine resistance	6	30	1.73309e-06	NOTCH1, SRC, MDM2, MAPK14, EGFR, IGF1R	20	98	8644	26.4612	0.00028592	7.149e-05	4.93931e-05
KEGG_PATHWAY	hsa04919:Thyroid hormone signaling pathway	6	30	4.91699e-06	CASP9, GSK3B, NOTCH1, SRC, MDM2, HIF1A	20	121	8644	21.4314	0.000810977	0.000133127	9.19787e-05
KEGG_PATHWAY	hsa05163:Human cytomegalovirus infection	7	35	5.94409e-06	CASP9, GSK3B, SRC, MDM2, MAPK14, PTGS2, EGFR	20	225	8644	13.4462	0.000980296	0.000133127	9.19787e-05
KEGG_PATHWAY	hsa04151:PI3K-Akt signaling pathway	8	40	6.57307e-06	CASP9, GSK3B, HSP90AA1, NOS3, MDM2, EGFR, IGF1R, MCL1	20	359	8644	9.6312	0.00108397	0.000133127	9.19787e-05
KEGG_PATHWAY	hsa04370:VEGF signaling pathway	5	25	7.0297e-06	CASP9, SRC, NOS3, MAPK14, PTGS2	20	59	8644	36.6271	0.00115923	0.000133127	9.19787e-05
KEGG_PATHWAY	hsa04068:FoxO signaling pathway	6	30	7.26148e-06	MDM2, MAPK14, SOD2, SIRT1, EGFR, IGF1R	20	131	8644	19.7954	0.00119743	0.000133127	9.19787e-05
KEGG_PATHWAY	hsa05167:Kaposi sarcoma-associated herpesvirus infection	6	30	4.8678e-05	CASP9, GSK3B, SRC, MAPK14, PTGS2, HIF1A	20	194	8644	13.367	0.0079999	0.000803188	0.00055493
KEGG_PATHWAY	hsa05415:Diabetic cardiomyopathy	6	30	6.04602e-05	GSK3B, PARP1, NOS3, REN, MAPK14, PPARA	20	203	8644	12.7744	0.00992664	0.000871135	0.000601875
KEGG_PATHWAY	hsa05205:Proteoglycans in cancer	6	30	6.33553e-05	SRC, MDM2, MAPK14, HIF1A, EGFR, IGF1R	20	205	8644	12.6498	0.0103995	0.000871135	0.000601875
KEGG_PATHWAY	hsa05208:Chemical carcinogenesis - reactive oxygen species	6	30	9.45317e-05	SRC, MAPK14, SOD2, HIF1A, EGFR, NFE2L2	20	223	8644	11.6287	0.0154774	0.00119983	0.00082897
KEGG_PATHWAY	hsa05418:Fluid shear stress and atherosclerosis	5	25	0.000205726	HSP90AA1, SRC, NOS3, MAPK14, NFE2L2	20	139	8644	15.5468	0.0333785	0.00242463	0.0016752
KEGG_PATHWAY	hsa05206:MicroRNAs in cancer	6	30	0.000441108	NOTCH1, MDM2, PTGS2, SIRT1, EGFR, MCL1	20	310	8644	8.36516	0.0702121	0.00485218	0.00335242
KEGG_PATHWAY	hsa01521:EGFR tyrosine kinase inhibitor resistance	4	20	0.000640732	GSK3B, SRC, EGFR, IGF1R	20	79	8644	21.8835	0.100355	0.00660755	0.00456522
KEGG_PATHWAY	hsa04657:IL-17 signaling pathway	4	20	0.00106368	GSK3B, HSP90AA1, MAPK14, PTGS2	20	94	8644	18.3915	0.161047	0.010324	0.00713292
KEGG_PATHWAY	hsa04625:C-type lectin receptor signaling pathway	4	20	0.00142511	SRC, MDM2, MAPK14, PTGS2	20	104	8644	16.6231	0.209675	0.0130636	0.00902573
KEGG_PATHWAY	hsa04066:HIF-1 signaling pathway	4	20	0.00163153	NOS3, HIF1A, EGFR, IGF1R	20	109	8644	15.8606	0.23618	0.0141686	0.00978921
KEGG_PATHWAY	hsa05131:Shigellosis	5	25	0.00179761	GSK3B, SRC, MDM2, MAPK14, EGFR	20	247	8644	8.74899	0.256861	0.0148303	0.0102464
KEGG_PATHWAY	hsa04926:Relaxin signaling pathway	4	20	0.0026418	SRC, NOS3, MAPK14, EGFR	20	129	8644	13.4016	0.353688	0.020757	0.0143412
KEGG_PATHWAY	hsa04915:Estrogen signaling pathway	4	20	0.00313374	HSP90AA1, SRC, NOS3, EGFR	20	137	8644	12.619	0.404218	0.0235031	0.0162385
KEGG_PATHWAY	hsa04936:Alcoholic liver disease	4	20	0.00346808	GSK3B, MAPK14, PPARA, SIRT1	20	142	8644	12.1746	0.436297	0.0245211	0.0169418
KEGG_PATHWAY	hsa05219:Bladder cancer	3	15	0.0035667	SRC, MDM2, EGFR	20	41	8644	31.6244	0.445428	0.0245211	0.0169418
KEGG_PATHWAY	hsa05224:Breast cancer	4	20	0.00382364	GSK3B, NOTCH1, EGFR, IGF1R	20	147	8644	11.7605	0.46853	0.025236	0.0174358
KEGG_PATHWAY	hsa04921:Oxytocin signaling pathway	4	20	0.00435785	SRC, NOS3, PTGS2, EGFR	20	154	8644	11.226	0.513547	0.0275938	0.0190648
KEGG_PATHWAY	hsa04148:Efferocytosis	4	20	0.00451842	MAPK14, PTGS2, HIF1A, SIRT1	20	156	8644	11.0821	0.526323	0.0275938	0.0190648
KEGG_PATHWAY	hsa05160:Hepatitis C	4	20	0.00468258	CASP9, GSK3B, PPARA, EGFR	20	158	8644	10.9418	0.539038	0.0275938	0.0190648
KEGG_PATHWAY	hsa05165:Human papillomavirus infection	5	25	0.00518468	GSK3B, NOTCH1, MDM2, PTGS2, EGFR	20	331	8644	6.5287	0.575862	0.029499	0.0203811
KEGG_PATHWAY	hsa05225:Hepatocellular carcinoma	4	20	0.00555785	GSK3B, EGFR, IGF1R, NFE2L2	20	168	8644	10.2905	0.601322	0.0305682	0.0211198
KEGG_PATHWAY	hsa05213:Endometrial cancer	3	15	0.00703192	CASP9, GSK3B, EGFR	20	58	8644	22.3552	0.687879	0.0374279	0.0258593
KEGG_PATHWAY	hsa04213:Longevity regulating pathway - multiple species	3	15	0.00775443	SOD2, SIRT1, IGF1R	20	61	8644	21.2557	0.723202	0.0399838	0.0276252
KEGG_PATHWAY	hsa04510:Focal adhesion	4	20	0.00936942	GSK3B, SRC, EGFR, IGF1R	20	203	8644	8.51626	0.788439	0.0463579	0.0320291
KEGG_PATHWAY	hsa04917:Prolactin signaling pathway	3	15	0.0101138	GSK3B, SRC, MAPK14	20	70	8644	18.5229	0.813116	0.0463579	0.0320291
KEGG_PATHWAY	hsa05120:Epithelial cell signaling in Helicobacter pylori infection	3	15	0.0101138	SRC, MAPK14, EGFR	20	70	8644	18.5229	0.813116	0.0463579	0.0320291
KEGG_PATHWAY	hsa04015:Rap1 signaling pathway	4	20	0.0102773	SRC, MAPK14, EGFR, IGF1R	20	210	8644	8.23238	0.818141	0.0463579	0.0320291
KEGG_PATHWAY	hsa05207:Chemical carcinogenesis - receptor activation	4	20	0.0105458	HSP90AA1, SRC, PPARA, EGFR	20	212	8644	8.15472	0.826105	0.0463579	0.0320291
KEGG_PATHWAY	hsa05218:Melanoma	3	15	0.0106764	MDM2, EGFR, IGF1R	20	72	8644	18.0083	0.829849	0.0463579	0.0320291
KEGG_PATHWAY	hsa05214:Glioma	3	15	0.0115458	MDM2, EGFR, IGF1R	20	75	8644	17.288	0.852827	0.0488477	0.0337494
KEGG_PATHWAY	hsa04012:ErbB signaling pathway	3	15	0.0146611	GSK3B, SRC, EGFR	20	85	8644	15.2541	0.912577	0.0603282	0.0416813
KEGG_PATHWAY	hsa05210:Colorectal cancer	3	15	0.0149906	CASP9, GSK3B, EGFR	20	86	8644	15.0767	0.917271	0.0603282	0.0416813
KEGG_PATHWAY	hsa04211:Longevity regulating pathway	3	15	0.0159984	SOD2, SIRT1, IGF1R	20	89	8644	14.5685	0.930128	0.0613894	0.0424145
KEGG_PATHWAY	hsa05235:PD-L1 expression and PD-1 checkpoint pathway in cancer	3	15	0.0159984	MAPK14, HIF1A, EGFR	20	89	8644	14.5685	0.930128	0.0613894	0.0424145
KEGG_PATHWAY	hsa04144:Endocytosis	4	20	0.0164412	SRC, MDM2, EGFR, IGF1R	20	250	8644	6.9152	0.935129	0.0616547	0.0425978
KEGG_PATHWAY	hsa04520:Adherens junction	3	15	0.0173865	SRC, EGFR, IGF1R	20	93	8644	13.9419	0.944646	0.0623647	0.0430883
KEGG_PATHWAY	hsa04912:GnRH signaling pathway	3	15	0.0173865	SRC, MAPK14, EGFR	20	93	8644	13.9419	0.944646	0.0623647	0.0430883
KEGG_PATHWAY	hsa05020:Prion disease	4	20	0.0205586	CASP9, GSK3B, NOTCH1, MAPK14	20	272	8644	6.35588	0.967533	0.0711241	0.0491403
KEGG_PATHWAY	hsa04914:Progesterone-mediated oocyte maturation	3	15	0.0206906	HSP90AA1, MAPK14, IGF1R	20	102	8644	12.7118	0.968247	0.0711241	0.0491403
KEGG_PATHWAY	hsa04659:Th17 cell differentiation	3	15	0.0230287	HSP90AA1, MAPK14, HIF1A	20	108	8644	12.0056	0.978596	0.0759947	0.0525054
KEGG_PATHWAY	hsa04931:Insulin resistance	3	15	0.0230287	GSK3B, NOS3, PPARA	20	108	8644	12.0056	0.978596	0.0759947	0.0525054
KEGG_PATHWAY	hsa04152:AMPK signaling pathway	3	15	0.0284504	HMGCR, SIRT1, IGF1R	20	121	8644	10.7157	0.991455	0.0920454	0.063595
KEGG_PATHWAY	hsa04611:Platelet activation	3	15	0.0297684	SRC, NOS3, MAPK14	20	124	8644	10.4565	0.99317	0.0944574	0.0652615
KEGG_PATHWAY	hsa04210:Apoptosis	3	15	0.0352805	CASP9, PARP1, MCL1	20	136	8644	9.53382	0.997332	0.109257	0.0754866
KEGG_PATHWAY	hsa05135:Yersinia infection	3	15	0.0357568	GSK3B, SRC, MAPK14	20	137	8644	9.46423	0.997541	0.109257	0.0754866
KEGG_PATHWAY	hsa04550:Signaling pathways regulating pluripotency of stem cells	3	15	0.0386673	GSK3B, MAPK14, IGF1R	20	143	8644	9.06713	0.998507	0.116002	0.0801467
KEGG_PATHWAY	hsa04932:Non-alcoholic fatty liver disease	3	15	0.0447525	GSK3B, MAPK14, PPARA	20	155	8644	8.36516	0.999476	0.131059	0.09055
KEGG_PATHWAY	hsa04218:Cellular senescence	3	15	0.045275	MDM2, MAPK14, SIRT1	20	156	8644	8.31154	0.999521	0.131059	0.09055
KEGG_PATHWAY	hsa05161:Hepatitis B	3	15	0.0484584	CASP9, SRC, MAPK14	20	162	8644	8.0037	0.999724	0.137856	0.0952458
KEGG_PATHWAY	hsa05152:Tuberculosis	3	15	0.0584848	CASP9, SRC, MAPK14	20	180	8644	7.20333	0.999952	0.163559	0.113005
KEGG_PATHWAY	hsa05130:Pathogenic Escherichia coli infection	3	15	0.0691761	CASP9, SRC, MAPK14	20	198	8644	6.54848	0.999993	0.190234	0.131435
KEGG_PATHWAY	hsa05169:Epstein-Barr virus infection	3	15	0.071636	CASP9, MDM2, MAPK14	20	202	8644	6.41881	0.999995	0.19377	0.133877
KEGG_PATHWAY	hsa05022:Pathways of neurodegeneration - multiple diseases	4	20	0.0834763	CASP9, GSK3B, MAPK14, PTGS2	20	476	8644	3.63193	0.999999	0.222155	0.153489
